# Supplementary material for: The graded multidimensional geometry of phenotypic variation and progression in neurodegenerative syndromes
Source: Brain. 2024 Jul 17;148(2):448–66. doi: 10.1093/brain/awae233 (PMC11788217; doi:10.1093/brain/awae233)
Supplement: awae233_Supplementary_Data [file awae233_supplementary_data.zip]

Archive with 2 entries (2 files):
- brain-2024-00022-File009.pdf
- brain-2024-00022-File010.html
